# Supplementary material for: Circulating MicroRNAs as Biomarkers for the Early Diagnosis of Lung Cancer and Its Differentiation from Tuberculosis
Source: Diagnostics (Basel). 2024 Nov 28;14(23):2684. doi: 10.3390/diagnostics14232684 (PMC11640063; doi:10.3390/diagnostics14232684)
Supplement: Supplementary file 1 [file diagnostics-14-02684-s001.zip]

Archive with 2 entries (2 files):
- Supplimentary Table S1.Database.xlsx
- Supplimentary Tables S2, S3, S4, S5, S6.pdf
