# Supplementary material for: Circulating MicroRNAs as Biomarkers for the Early Diagnosis of Lung Cancer and Its Differentiation from Tuberculosis
Source: Diagnostics (Basel). 2024 Nov 28;14(23):2684. doi: 10.3390/diagnostics14232684 (PMC11640063; doi:10.3390/diagnostics14232684)
Supplement: Supplementary file 1 [file diagnostics-14-02684-s001.zip › Supplimentary Table S1.Database.xlsx]

## Sheet: Table S1. Database
miRNA profiling	Validation stage	id	Gender	Ethnical group	Age, years	Diagnosis	Groups	Smoking	Sigarette per day	Smoking duration, years	Non-smoking duration, year	T	N	M	Tumour stage	G Histopathological Grade	TB in history	Drug resistance	Сomorbidities	Ct/ath-miR159	Ct/miR -130b-3p	Ct/miR-1-3p	Ct/miR-154-5p	Ct/miR-15b-5p	Ct/miR-18b-5p	Ct/miR-200a-3p	Ct/miR-204-5p	Ct/miR-29b-2-5p	Ct/miR-375-3p	Ct/miR-376a-3p	Ct/miR-382-5p	Ct/miR-423-5p	Ct/miR-495-3p	Ct/miR-543	dCt/ath-miR159	dCt/miR -130b-3p	dCt/miR-1-3p	dCt/miR-154-5p	dCt/miR-15b-5p	dCt/miR-18b-5p	dCt/miR-200a-3p	dCt/miR-204-5p	dCt/miR-29b-2-5p	dCt/miR-375-3p	dCt/miR-376a-3p	dCt/miR-382-5p	dCt/miR-423-5p	dCt/miR-495-3p	dCt/miR-543
	1	1or	female	Kazakh	54.3053	SCC	LC	never				T2	N0	M0	StI	GII	no		no	19.923	28.345	24.378	ND	24.702	30.0205	30.06	ND	ND	24.136	32.0035	ND	23.2075	ND	35.436	0	-8.422	-4.455	NA	-4.779	-10.0975	-10.137	NA	NA	-4.213	-12.0805	NA	-3.2845	NA	-15.513
1		2or	female	Kazakh	59.5072	Adenocarcinoma	LC	never				T2	Nx	M1	StIV	GII	no		no
1	1	3or	male	Kazakh	65.0322	Adenocarcinoma	LC	never				T3	Nx	M1	StIV	GII	no		no	21.7035	26.8125	23.217	34.743	22.525	25.928	27.868	34.9105	29.355	22.621	28.006	32.644	22.954	30.6325	30.9265	0	-5.109	-1.5135	-13.0395	-0.8215	-4.2245	-6.1645	-13.207	-7.6515	-0.9175	-6.3025	-10.9405	-1.2505	-8.929	-9.223
1		4or	male	Kazakh	48.7009	SCC	LC	smokes	10	20		T2	N2	M0	StIII	GII	no		no
	1	5or	male	Kazakh	58.412	Sarcoma	LC	smokes	20	40		T3	Nx	M0	StIV	GIV	no		pneumonia	18.836	26.088	24.3185	33.0625	22.0045	27.4035	29.8295	33.5405	30.861	22.975	29.866	ND	23.337	29.905	31.2785	0	-7.252	-5.4825	-14.2265	-3.1685	-8.5675	-10.9935	-14.7045	-12.025	-4.139	-11.03	NA	-4.501	-11.069	-12.4425
	1	6or	female	Kazakh	40.9117	Adenocarcinoma	LC	never				T3	Nx	M1	StIV	GII	no		no	18.991	25.725	22.854	31.0315	21.446	26.9965	28.583	30.6705	33.258	21.945	28.4035	32.297	22.8395	31.23	29.103	0	-6.734	-3.863	-12.0405	-2.455	-8.0055	-9.592	-11.6795	-14.267	-2.954	-9.4125	-13.306	-3.8485	-12.239	-10.112
1		7or	male	Azerbaijani/Kazakh	59.0773	Adenocarcinoma	LC	smokes	20	30		T3	Nx	M1	StIII	GII	no		no
1		8or	male	Kazakh	69.2868	SCLC	LC	smokes	20	40		T3	N2	M2	StIV		no		no
	1	9or	female	Kazakh	60	lung TB	TB	never									no	DS-TB	chronic bronchitis	20.9565	27.928	24.2935	33.9785	24.8005	28.9565	28.0265	32.9915	ND	24.59	30.712	32.432	24.456	33.759	30.209	0	-6.9715	-3.337	-13.022	-3.844	-8	-7.07	-12.035	NA	-3.6335	-9.7555	-11.4755	-3.4995	-12.8025	-9.2525
1		10or	male	Kazakh	63.9726	SCC	LC	smokes	20	40		T4	N3	M0	StIII	GII	no		no
	1	11or	female	Kazakh	58.2149	Adenocarcinoma	LC	never				T3	Nx	M1	StIV	GII	no		no	19.3765	25.036	23.813	31.967	21.3245	26.6595	27.864	32.1815	31.1825	22.4985	29.4245	31.13	22.5975	29.082	31.1125	0	-5.6595	-4.4365	-12.5905	-1.948	-7.283	-8.4875	-12.805	-11.806	-3.122	-10.048	-11.7535	-3.221	-9.7055	-11.736
	1	12or	male	Kazakh	75.5318	Adenocarcinoma	LC	smokes	20	60		T3	Nx	M1	StIV	GII	no		no	19.6915	26.4855	25.9125	31.884	24.633	30.0255	29.098	31.699	31.305	24.59	30.067	33.282	23.8335	31.9205	30.8865	0	-6.794	-6.221	-12.1925	-4.9415	-10.334	-9.4065	-12.0075	-11.6135	-4.8985	-10.3755	-13.5905	-4.142	-12.229	-11.195
	1	13or	female	Kazakh	41.0376	Adenocarcinoma	LC	smoked before	7	15	5	T3	N1	M0	StIII	GIII	no		diabetes mellitus	19.9365	26.877	25.323	33.804	23.604	28.772	29.6075	29.79	33.535	24.632	29.1165	34.139	23.8355	33.7405	39.702	0	-6.9405	-5.3865	-13.8675	-3.6675	-8.8355	-9.671	-9.8535	-13.5985	-4.6955	-9.18	-14.2025	-3.899	-13.804	-19.7655
	1	14or	female	Uigur	70.6448	Adenocarcinoma	LC	never				T1	N0	M0	StI	GI	no		no	18.2795	26.5375	23.599	29.489	23.7365	27.7835	28.751	31.9915	31.497	22.903	28.2785	29.456	23.877	28.626	29.036	0	-8.258	-5.3195	-11.2095	-5.457	-9.504	-10.4715	-13.712	-13.2175	-4.6235	-9.999	-11.1765	-5.5975	-10.3465	-10.7565
	1	15or	female	Kazakh	59.6167	Adenocarcinoma	LC	never				T2	Nx	M1	StIV	GII	no		no	19.675	25.7995	25.3745	ND	23.536	29.026	29.3725	30.864	32.221	23.965	29.2075	33.321	24.1255	34.3055	34.5065	0	-6.1245	-5.6995	NA	-3.861	-9.351	-9.6975	-11.189	-12.546	-4.29	-9.5325	-13.646	-4.4505	-14.6305	-14.8315
	1	16or	female	Tatar	72	Adenocarcinoma	LC	never				T2	N0	M0	StI	GI	no		no	19.9535	24.144	22.031	30.57	18.5275	25.379	27.774	31.2195	28.012	22.7765	26.472	28.643	20.211	29.2145	29.721	0	-4.1905	-2.0775	-10.6165	1.426	-5.4255	-7.8205	-11.266	-8.0585	-2.823	-6.5185	-8.6895	-0.257501	-9.261	-9.7675
1	1	17or	female	Kazakh	76.1533	Adenocarcinoma	LC	never				T2	N0	M0	StI	GIII	no		no	18.4315	26.3905	23.72	30.5095	21.6565	25.9695	29.694	33.9395	30.003	23.068	29.0065	31.814	23.504	29.0155	28.7415	0	-7.959	-5.2885	-12.078	-3.225	-7.538	-11.2625	-15.508	-11.5715	-4.6365	-10.575	-13.3825	-5.0725	-10.584	-10.31
1	1	18or	female	Kazakh	69	Adenocarcinoma	LC	never				T3	N1	M0	StIII	GII	no		no	19.033	24.1535	23.3425	31.628	18.759	23.547	27.3865	27.726	28.263	22.2255	29.592	33.776	21.6885	32.362	34.648	0	-5.1205	-4.3095	-12.595	0.274	-4.514	-8.3535	-8.693	-9.23	-3.1925	-10.559	-14.743	-2.6555	-13.329	-15.615
1		19or	male	Kazakh	67.6496	SCC	LC	smokes	20	38		T3	Nx	M1	StIV	GII	no		no
1	1	20or	male	Kazakh	36.8487	SCLC	LC	smoked before		2	12	T1	N2	M1	StIV		no		no	19.3265	24.7735	22.5255	29.074	20.136	24.87	28.2415	28.92	29.0785	19.767	27.9755	28.0905	21.6455	29.846	29.6035	0	-5.447	-3.199	-9.7475	-0.8095	-5.5435	-8.915	-9.5935	-9.752	-0.4405	-8.649	-8.764	-2.319	-10.5195	-10.277
1	1	21or	male	Kazakh	59.7454	SCC	LC	smokes	20	38	0.5	T3	Nx	M0	StIII	GIII	no		no	19.1405	30.1145	24.1195	33.696	25.15	28.506	29.5545	32.538	35.057	23.848	28.155	34.625	24.0885	33.3725	32.2145	0	-10.974	-4.979	-14.5555	-6.0095	-9.3655	-10.414	-13.3975	-15.9165	-4.7075	-9.0145	-15.4845	-4.948	-14.232	-13.074
	1	22or	male	Kazakh	58.0917	SCC	LC	smokes	30	50		T3	Nx	M0	StII	GII	no		no	20.8195	28.489	24.1235	32.706	23.513	29.3025	30.0405	34.093	37.047	25.6445	31.662	30.707	23.6665	30.849	33.321	0	-7.6695	-3.304	-11.8865	-2.6935	-8.483	-9.221	-13.2735	-16.2275	-4.825	-10.8425	-9.8875	-2.847	-10.0295	-12.5015
1	1	23or	male	Kazakh	67.2909	SCC	LC	smokes	10	45		T4	Nx	M0	StIII	GII	no		no	19.243	25.4785	24.321	30.417	21.288	25.662	29.457	32.318	28.6125	24.0425	29.319	22.3175	22.472	30.129	29.6605	0	-6.2355	-5.078	-11.174	-2.045	-6.419	-10.214	-13.075	-9.3695	-4.7995	-10.076	-3.0745	-3.229	-10.886	-10.4175
	1	24or	female	Uigur	58.9158	Adenocarcinoma	LC	never				T2	Nx	M1	StIV	GII	no		no	19.7755	27.8415	24.3755	32.8805	25.1705	29.844	29.6295	38.303	33.397	24.8995	30.8725	32.2185	23.6725	32.011	30.4055	0	-8.066	-4.6	-13.105	-5.395	-10.0685	-9.854	-18.5275	-13.6215	-5.124	-11.097	-12.443	-3.897	-12.2355	-10.63
	1	25or	male	Tatar/Kazakh	38.3436	Adenocarcinoma	LC	smokes	20	15	0.25	T2	N0	M0	StI	GIII	no		no	19.213	24.6025	23.525	29.52	20.0555	26.493	29.167	31.145	30.48	23.385	27.4085	29.8	21.726	30.6785	36.3705	0	-5.3895	-4.312	-10.307	-0.842501	-7.28	-9.954	-11.932	-11.267	-4.172	-8.1955	-10.587	-2.513	-11.4655	-17.1575
1		26or	male	Kazakh	66.3244	SCC	LC	smokes	20	48		T3	N2	M0	StIII	GII	no		no
1		27or	female	Kazakh	55.373	Adenocarcinoma	LC	never				T2	Nx	M1	StIV	GII	no		no
1		28or	male	Kazakh	61.076	SCC	LC	smokes	20	40		T2	Nx	M0	StII	GIII	no		no
	1	29or	male	Kazakh	67.3511	SCC	LC	smoked before	10	30	10	T2	N0	M0	StI	GII	no		no	19.768	23.21	22.0355	28.7365	20.075	25.9875	28.499	31.2155	29.266	23.764	26.827	28.1065	21.2965	27.08	27.5845	0	-3.442	-2.2675	-8.9685	-0.307	-6.2195	-8.731	-11.4475	-9.498	-3.996	-7.059	-8.3385	-1.5285	-7.312	-7.8165
	1	30or	female	Kazakh	74.2779	Adenocarcinoma	LC	never				T2	Nx	M1	StIV	GIII	no		chronic bronchitis	19.5182	26.357	22.5065	31.098	22.312	27.7205	28.254	35.927	30.1495	23.685	27.455	31.091	22.9875	30.957	31.7305	0	-6.83875	-2.98825	-11.5798	-2.79375	-8.20225	-8.73575	-16.4088	-10.6312	-4.16675	-7.93675	-11.5727	-3.46925	-11.4387	-12.2123
	1	31or	female	Kazakh	36	Adenocarcinoma	LC	never				T3	Nx	M0	StII	GI	no		no	19.159	23.452	20.6975	28.312	19.4305	25.5325	27.29	30.2885	29.245	22.1305	25.716	27.541	21.5315	26.3925	27.062	0	-4.293	-1.5385	-9.153	-0.2715	-6.3735	-8.131	-11.1295	-10.086	-2.9715	-6.557	-8.382	-2.3725	-7.2335	-7.903
	1	32or	female	Kazakh	71.5838	Adenocarcinoma	LC	never				T2	Nx	M1	StIV	GII	no		no	19.7995	24.2125	21.368	31.539	22.4855	27.7025	28.512	30.8105	29.8275	23.0415	27.258	32.685	23.0905	31.6385	32.0415	0	-4.413	-1.5685	-11.7395	-2.686	-7.903	-8.7125	-11.011	-10.028	-3.242	-7.4585	-12.8855	-3.291	-11.839	-12.242
1	1	33or	male	Kazakh	67.1759	Adenocarcinoma	LC	smoked before	10	20	25	T4	Nx	M1	StIV	GIII	no		no	20.395	26.469	22.14	32.9515	22.7925	27.263	29.076	31.7745	29.787	24.1665	31.37	30.895	23.721	32.3065	32.0505	0	-6.074	-1.745	-12.5565	-2.3975	-6.868	-8.681	-11.3795	-9.392	-3.7715	-10.975	-10.5	-3.326	-11.9115	-11.6555
1		34or	male	Kazakh	67.436	SCC	LC	smokes	20	30	2	T3	N3	M0	StIII	GII	no		no
	1	35or	male	Kazakh	22.0452	Sarcoma	LC	never				T2	Nx	M1	StIV	GIV	no		no	19.1455	26.541	23.1315	ND	21.1655	27.216	28.83	31.6435	30.4295	22.5665	28.1885	31.5265	23.549	30.211	29.4145	0	-7.3955	-3.986	NA	-2.02	-8.0705	-9.6845	-12.498	-11.284	-3.421	-9.043	-12.381	-4.4035	-11.0655	-10.269
	1	36or	male	Kazakh	61.8097	SCC	LC	smokes	40	30	0.083	T3	Nx	M0	StII	GII	no		no	19.465	25.597	22.316	35.2555	21.4775	28.167	28.809	31.791	32.5745	22.154	27.805	31.065	24.148	31.494	29.4885	0	-6.132	-2.851	-15.7905	-2.0125	-8.702	-9.344	-12.326	-13.1095	-2.689	-8.34	-11.6	-4.683	-12.029	-10.0235
	1	37or	male	Kazakh	61.2786	SCC	LC	smoked before	20	40	10	T4	N1	M0	StIII	GII	no		no	20.3585	27.687	23.9375	ND	24.3095	29.8255	29.6215	32.8865	ND	23.3555	30.35	33.4985	24.6315	ND	33.6135	0	-7.3285	-3.579	NA	-3.951	-9.467	-9.263	-12.528	NA	-2.997	-9.9915	-13.14	-4.273	NA	-13.255
	1	38or	male	Kazakh/Tatar	53.2047	Adenocarcinoma	LC	smokes	20	35		T1	Nx	M0	StI	GII	no		no	19.411	21.016	17.994	26.2985	14.2335	20.5035	25.516	31.728	24.9845	20.9555	24.116	25.501	17.2005	24.1955	24.6395	0	-1.605	1.417	-6.8875	5.1775	-1.0925	-6.105	-12.317	-5.5735	-1.5445	-4.705	-6.09	2.2105	-4.7845	-5.2285
	1	39or	male	Kazakh	73.2512	Adenocarcinoma	LC	smokes	20	52		T2	N2	M1	StIV	GIII	no		no	19.67	21.1825	17.1405	30.948	14.892	23.8335	26.0185	32.866	23.996	20.9195	24.1335	29.784	17.4315	29.13	29.713	0	-1.5125	2.5295	-11.278	4.778	-4.1635	-6.3485	-13.196	-4.326	-1.2495	-4.4635	-10.114	2.2385	-9.46	-10.043
1	1	40or	male	Kazakh	52.345	SCLC	LC	smokes	20	15	1	T4	Nx	M1	StIV		no		no	19.651	25.257	23.1515	30.0515	22.1765	26.312	27.5715	36.402	29.8855	19.5	28.1675	27.89	22.8285	28.6325	29.3465	0	-5.606	-3.5005	-10.4005	-2.5255	-6.661	-7.9205	-16.751	-10.2345	0.151	-8.5165	-8.239	-3.1775	-8.9815	-9.6955
	1	41or	female	Kazakh	68.6653	Adenocarcinoma	LC	never				T2	N0	M0	StI	GII	no		no	19.1925	24.8805	20.7565	31.878	24.0105	27.5595	27.9865	38.229	31.973	23.3	26.479	33.3875	23.689	34.4365	32.6065	0	-5.688	-1.564	-12.6855	-4.818	-8.367	-8.794	-19.0365	-12.7805	-4.1075	-7.2865	-14.195	-4.4965	-15.244	-13.414
	1	42or	male	Kazakh	56.6379	SCC	LC	smokes	20	35		T3	Nx	M0	StIII	GII	no		no	20.066	27.7655	23.4	ND	25.398	29.553	30.133	36.808	ND	24.7465	28.894	ND	24.98	ND	ND	0	-7.6995	-3.334	NA	-5.332	-9.487	-10.067	-16.742	NA	-4.6805	-8.828	NA	-4.914	NA	NA
1		43or	male	Kazakh	51.2033	Adenocarcinoma	LC	smokes	30	30		T2	N2	M0	StIII	GII	no		bronchitis
	1	44or	male	Russian	75.1896	SCC	LC	smoked before	30	50	10	T4	N0	M0	StIII	GII	no		no	19.4045	24.8665	22.479	32.5005	23.406	28.5195	28.622	31.774	30.2985	23.341	27.4945	39.809	22.791	31.4195	ND	0	-5.462	-3.0745	-13.096	-4.0015	-9.115	-9.2175	-12.3695	-10.894	-3.9365	-8.09	-20.4045	-3.3865	-12.015	NA
	1	45or	male	Kazakh	69.2649	Adenocarcinoma	LC	smokes	20	35	1	T1	N0	M0	StI	GII	no		no	19.172	26.308	23.9835	32.495	24.026	28.319	29.459	32.9405	32.202	23.885	29.488	34.05	23.9595	32.533	ND	0	-7.136	-4.8115	-13.323	-4.854	-9.147	-10.287	-13.7685	-13.03	-4.713	-10.316	-14.878	-4.7875	-13.361	NA
	1	46or	male	Kazakh	66.0999	Adenocarcinoma	LC	smokes	15	41		T2	Nx	M0	StI	GIII	no		no	19.045	26.393	23.6325	30.9525	23.025	28.988	29.302	36.1325	32.758	23.5855	28.605	31.984	23.533	ND	30.1455	0	-7.348	-4.5875	-11.9075	-3.98	-9.943	-10.257	-17.0875	-13.713	-4.5405	-9.56	-12.939	-4.488	NA	-11.1005
	1	47or	male	Russian	64.2957	SCC	LC	smokes	40	40		T4	N2	M0	StIII	GIII	no		no	18.9305	25.531	24.846	31.557	21.0465	28.238	29.536	32.081	31.464	24.6515	29.15	34.9845	22.3985	33.832	34.024	0	-6.6005	-5.9155	-12.6265	-2.116	-9.3075	-10.6055	-13.1505	-12.5335	-5.721	-10.2195	-16.054	-3.468	-14.9015	-15.0935
1		48or	male	Kazakh	60.1314	Adenocarcinoma	LC	smokes	20	50		T4	N2	M1	StIV	GI	no		no
1	1	49or	male	Mari	63.1075	SCLC	LC	smoked before	30	35	5	T2	N2	M0	StIII		no		no	20.2895	26.0165	24.1445	31.3015	23.028	26.511	31.0295	31.9535	31.748	24.9915	30.2815	33.672	23.9685	31.149	30.118	0	-5.727	-3.855	-11.012	-2.7385	-6.2215	-10.74	-11.664	-11.4585	-4.702	-9.992	-13.3825	-3.679	-10.8595	-9.8285
1		50or	male	Kazakh	66.8884	SCLC	LC	smokes	20	50		T3	Nx	M0	StIII		no		no
	1	51or	male	Kazakh	64.345	SCC	LC	smokes	30	48		T3	Nx	M0	StII	GII	no		no	20.04	26.194	23.635	ND	25.342	30.87	30.075	28.3085	ND	26.29	30.645	32.4355	23.6725	32.4645	33.2395	0	-6.154	-3.595	NA	-5.302	-10.83	-10.035	-8.2685	NA	-6.25	-10.605	-12.3955	-3.6325	-12.4245	-13.1995
	1	52or	male	Kazakh	75.1376	SCC	LC	smokes	12	30		T3	Nx	M0	StIII	GII	no		no	19.825	26.0815	20.9205	32.0235	21.2715	29.1405	28.8185	33.4975	30.8185	23.4855	30.017	30.4265	22.903	32.0595	32.3625	0	-6.2565	-1.0955	-12.1985	-1.4465	-9.3155	-8.9935	-13.6725	-10.9935	-3.6605	-10.192	-10.6015	-3.078	-12.2345	-12.5375
1		53or	male	Kazakh	51.5483	Adenocarcinoma	LC	smokes	20	36		T4	N2	M0	StIII	GIII	no		no
1	1	54or	male	Russian	68.8214	SCLC	LC	smokes	20	50		T3	N2	M0	StIII		no		no	19.1995	25.1625	23.581	31.232	22.042	26.466	29.0835	39.6445	30.3155	22.6745	28.1695	31.691	23.951	31.674	30.6375	0	-5.963	-4.3815	-12.0325	-2.8425	-7.2665	-9.884	-20.445	-11.116	-3.475	-8.97	-12.4915	-4.7515	-12.4745	-11.438
	1	55or	male	Kazakh	70.1328	SCC	LC	never				T4	N0	M0	StIII	GII	no		no	19.3555	24.415	19.0685	32.495	21.943	26.9685	26.8055	35.31	32.476	21.926	26.21	32.7975	23.5105	34.532	34.0325	0	-5.0595	0.287	-13.1395	-2.5875	-7.613	-7.45	-15.9545	-13.1205	-2.5705	-6.8545	-13.442	-4.155	-15.1765	-14.677
	1	56or	male	Kazakh	64.1342	Adenocarcinoma	LC	smoked before	30	35	10	T2	N0	M0	StI	GIII	no		no	19.1775	25.6525	20.591	32.7345	22.2805	27.2955	28.0935	35.965	33.638	23.012	28.0715	31.0015	22.893	32.04	30.343	0	-6.475	-1.4135	-13.557	-3.103	-8.118	-8.916	-16.7875	-14.4605	-3.8345	-8.894	-11.824	-3.7155	-12.8625	-11.1655
	1	57or	male	Kazakh	57.6181	SCC	LC	smokes	30	40	2	T2	N0	M0	StI	GII	no		no	19.267	24.4295	21.8735	30.922	20.6545	27.244	28.597	33.733	29.7075	24.3455	28.0985	29.518	22.111	29.7685	29.3425	0	-5.1625	-2.6065	-11.655	-1.3875	-7.977	-9.33	-14.466	-10.4405	-5.0785	-8.8315	-10.251	-2.844	-10.5015	-10.0755
	1	58or	male	Kazakh	70.1328	SCC	LC	smokes	30	40	0.25	T4	N2	M0	StIII	GII	yes		no	19.087	24.7135	23.732	33.56	19.4225	29.056	29.344	36.4205	29.463	25.2585	29.279	30.5205	21.004	31.634	31.17	0	-5.6265	-4.645	-14.473	-0.3355	-9.969	-10.257	-17.3335	-10.376	-6.1715	-10.192	-11.4335	-1.917	-12.547	-12.083
	1	59or	male	Kazakh	56.2491	SCC	LC	smokes	20	40		T3	Nx	M0	StIII	GII	no		no	18.9225	24.4185	22.799	30.924	20.616	27.409	29.9065	36.6495	30.2405	25.1255	28.781	30.922	20.937	30.72	31.051	0	-5.496	-3.8765	-12.0015	-1.6935	-8.4865	-10.984	-17.727	-11.318	-6.203	-9.8585	-11.9995	-2.0145	-11.7975	-12.1285
1	1	60or	male	Kazakh	67.0637	SCLC	LC	smokes	20	50		T3	Nx	M0	StIII		no		no	20.6535	23.596	23.492	31.3235	18.0195	23.626	29.9945	32.3235	26.962	23.8605	29.573	29.5375	20.8125	29.7905	27.8615	0	-2.9425	-2.8385	-10.67	2.634	-2.9725	-9.341	-11.67	-6.3085	-3.207	-8.9195	-8.884	-0.159	-9.137	-7.208
1	1	61or	male	Kazakh	58.8392	SCC	LC	smokes	30	35	0.083	T3	Nx	M0	StIII	GII	no		no	19.8815	24.078	22.157	29.3045	19.3615	25.3085	28.5505	30.5595	27.518	22.519	26.1985	27.825	20.9315	29.4675	28.1695	0	-4.1965	-2.2755	-9.423	0.52	-5.427	-8.669	-10.678	-7.6365	-2.6375	-6.317	-7.9435	-1.05	-9.586	-8.288
	1	62or	female	Kazakh	31.5373	SCC	LC	never				T1	N0	M0	StI	GI	no		no	18.681	23.704	24.81	30.816	18.319	25.169	29.339	34.3925	29.3645	23.5745	29.444	32.536	20.281	30.4595	29.3585	0	-5.023	-6.129	-12.135	0.362	-6.488	-10.658	-15.7115	-10.6835	-4.8935	-10.763	-13.855	-1.6	-11.7785	-10.6775
	1	63or	female	Uigur	52.1177	Atypic carcinoid	LC	never				T2	N0	M0	StI	GIII	no		no	19.124	22.516	19.4195	29.8475	16.9945	24.1625	27.936	32.731	29.522	21.8855	27.393	30.5515	19.9785	29.2085	30.6155	0	-3.392	-0.295501	-10.7235	2.1295	-5.0385	-8.812	-13.607	-10.398	-2.7615	-8.269	-11.4275	-0.854501	-10.0845	-11.4915
	1	64or	female	Kazakh	59.3155	Adenocarcinoma	LC	never				T1	Nx	M0	StI	GII	no		no	21.622	26.801	26.238	32.428	24.1765	30.2615	31.561	39.746	32.0105	27.651	30.3825	31.768	23.1935	35.6805	ND	0	-5.179	-4.616	-10.806	-2.5545	-8.6395	-9.939	-18.124	-10.3885	-6.029	-8.7605	-10.146	-1.5715	-14.0585	NA
1	1	65or	male	Kazakh	67.822	SCC	LC	smokes	15	45		T4	N0	M0	StIII	GII	no		no	19.9245	24.386	23.7945	29	21.1875	24.9405	29.7165	32.151	28.816	24.5085	27.2635	28.5125	21.7305	29.592	29.6775	0	-4.4615	-3.87	-9.0755	-1.263	-5.016	-9.792	-12.2265	-8.8915	-4.584	-7.339	-8.588	-1.806	-9.6675	-9.753
1	1	66or	male	Kazakh	67.2088	SCLC	LC	smokes	20	45		T4	N3	M0	StIII		no		no	20.505	22.4135	19.8885	25.568	19.9785	25.221	24.748	30.759	29.1475	15.402	25.9005	24.8265	21.2825	24.9145	24.8365	0	-1.9085	0.616499	-5.063	0.5265	-4.716	-4.243	-10.254	-8.6425	5.103	-5.3955	-4.3215	-0.777501	-4.4095	-4.3315
	1	67or	male	Kazakh	40.1123	SCC	LC	smokes	30	25		T3	Nx	M0	StII	GII	no		no	20.522	28.317	26.8465	31.9775	25.802	31.187	31.685	39.173	32.6945	27.2945	32.636	ND	23.244	35.422	ND	0	-7.795	-6.3245	-11.4555	-5.28	-10.665	-11.163	-18.651	-12.1725	-6.7725	-12.114	NA	-2.722	-14.9	NA
	1	68or	male	Kazakh	53.9439	Adenocarcinoma	LC	never				T2	N1	M0	StII	GI	no		no	20.0335	25.803	25.1855	33.277	25.241	29.367	30.6135	34.6015	32.8745	25.4035	30.7415	35.27	22.5265	34.1105	35.567	0	-5.7695	-5.152	-13.2435	-5.2075	-9.3335	-10.58	-14.568	-12.841	-5.37	-10.708	-15.2365	-2.493	-14.077	-15.5335
	1	69or	female	Kazakh	49.6345	Adenocarcinoma	LC	never				T1	Nx	M1	StIV	GII	no		chronic gastritic, peptic ulcer	19.343	25.0565	21.34	31.6515	26.0295	28.342	28.5925	34.9015	30.417	21.9135	27.383	32.084	22.6605	31.783	33.6735	0	-5.7135	-1.997	-12.3085	-6.6865	-8.999	-9.2495	-15.5585	-11.074	-2.5705	-8.04	-12.741	-3.3175	-12.44	-14.3305
	1	70or	male	Kazakh	58.935	SCC	LC	smokes	20	38		T3	N1	M0	StIII	GII	no		no	19.843	27.4975	23.0655	ND	32.458	29.293	29.114	33.325	35.2845	24.489	28.2085	33.462	23.67	33.707	32.991	0	-7.6545	-3.2225	NA	-12.615	-9.45	-9.271	-13.482	-15.4415	-4.646	-8.3655	-13.619	-3.827	-13.864	-13.148
1	1	71or	male	Russian	62.5133	SCLC	LC	never				T4	N3	M0	StIII		no		no	20.653	23.4135	23.0005	30.97	18.9445	24.659	26.433	30.08	28.9745	19.6455	29.322	37.0825	22.089	31.473	33.713	0	-2.7605	-2.3475	-10.317	1.7085	-4.006	-5.78	-9.427	-8.3215	1.0075	-8.669	-16.4295	-1.436	-10.82	-13.06
	1	72or	female	Kazakh	47.3429	Adenocarcinoma	LC	never				T2	N2	M1	StIV	GII	no		no	19.615	27.124	24.246	31.661	29.586	29.2655	29.597	35.5235	32.6185	24.038	28.383	36.0815	23.7715	37.3945	34.7305	0	-7.509	-4.631	-12.046	-9.971	-9.6505	-9.982	-15.9085	-13.0035	-4.423	-8.768	-16.4665	-4.1565	-17.7795	-15.1155
	1	73or	female	Kazakh	51.6359	Adenocarcinoma	LC	never				T2	Nx	M1	StIV	GI	no		no	19.809	26.94	20.841	31.6515	ND	27.7175	27.6545	35.0495	34.479	22.2765	26.9125	ND	25.044	35.227	ND	0	-7.131	-1.032	-11.8425	NA	-7.9085	-7.8455	-15.2405	-14.67	-2.4675	-7.1035	NA	-5.235	-15.418	NA
	1	74or	male	Tatar/Kazakh	58.9405	SCC	LC	smokes	30	40	0.25	T2	Nx	M0	StII	GII	no		no	19.3675	26.147	21.932	32.5205	25.423	28.2185	28.376	34.267	31.3915	22.7635	28.031	33.715	23.6915	34.685	32.0945	0	-6.7795	-2.5645	-13.153	-6.0555	-8.851	-9.0085	-14.8995	-12.024	-3.396	-8.6635	-14.3475	-4.324	-15.3175	-12.727
	1	75or	male	Kazakh	56.8323	Adenocarcinoma	LC	never				T2	N0	M0	StI	GII	no		no	19.514	26.8065	25.26	31.7175	27.189	28.99	29.8335	38.452	33.164	25.305	28.5665	36.927	24.494	34.5645	ND	0	-7.2925	-5.746	-12.2035	-7.675	-9.476	-10.3195	-18.938	-13.65	-5.791	-9.0525	-17.413	-4.98	-15.0505	NA
	1	76or	male	Kazakh	57.8563	SCC	LC	smokes	30	49		T2	Nx	M0	StII	GII	no		COPD	21.8265	30.572	28.0175	ND	36.8465	34.989	32.4755	ND	39.399	29.6225	31.258	ND	26.1825	ND	ND	0	-8.7455	-6.191	NA	-15.02	-13.1625	-10.649	NA	-17.5725	-7.796	-9.4315	NA	-4.356	NA	NA
	1	77or	male	Kazakh	59.9726	Adenocarcinoma	LC	never				T3	N1	M0	StIII	GII	no		no	19.998	28.205	24.056	30.967	27.177	29.138	26.724	31.02	39.314	23.3315	29.2005	31.0665	23.82	32.938	31.64	0	-8.207	-4.058	-10.969	-7.179	-9.14	-6.726	-11.022	-19.316	-3.3335	-9.2025	-11.0685	-3.822	-12.94	-11.642
	1	78or	female	Kazakh	40.5092	Adenocarcinoma	LC	never				T1	N1	M0	StIB	GII	no		no	19.85	27.2065	26.3525	31.4565	24.5945	28.3855	29.3075	37.829	31.2295	24.5325	29.055	32.19	22.722	31.427	34.176	0	-7.3565	-6.5025	-11.6065	-4.7445	-8.5355	-9.4575	-17.979	-11.3795	-4.6825	-9.205	-12.34	-2.872	-11.577	-14.326
	1	79or	male	Kazakh	69.5003	SCC	LC	smokes	40	50	0.167	T4	N0	M0	StIII	GIII	no		no	18.831	25.317	21.2045	34.44	22.7235	26.66	28.456	33.804	29.511	23.0515	29.46	34.918	22.013	33.416	31.3805	0	-6.486	-2.3735	-15.609	-3.8925	-7.829	-9.625	-14.973	-10.68	-4.2205	-10.629	-16.087	-3.182	-14.585	-12.5495
	1	80or	male	Kazakh	63.6578	SCC	LC	smokes	20	45	1	T3	N2	M0	StIII	GIII	no		no	19.0855	26.51	24.3365	33.3335	26.8925	29.388	30.744	33.7725	30.6965	25.5195	30.8935	32.2605	23.8635	30.944	31.8065	0	-7.4245	-5.251	-14.248	-7.807	-10.3025	-11.6585	-14.687	-11.611	-6.434	-11.808	-13.175	-4.778	-11.8585	-12.721
	1	81or	male	Kazakh	67.1266	Adenocarcinoma	LC	smoked before	7	10	40	T1	N0	M0	StI	GII	no		no	19.449	25.357	21.2485	30.082	21.979	27.148	28.2615	32.293	33.083	22.8565	27.4635	31.6545	23.2735	28.809	29.0655	0	-5.908	-1.7995	-10.633	-2.53	-7.699	-8.8125	-12.844	-13.634	-3.4075	-8.0145	-12.2055	-3.8245	-9.36	-9.6165
	1	82or	male	Kazakh	69.0294	Adenocarcinoma	LC	smokes	20	50		T4	N0	M0	StIII	GIII	yes		no	19.097	23.062	20.722	28.899	23.2635	26.8765	27.4285	33.043	29.685	22.642	28.4025	31.551	21.1355	30.262	31.2505	0	-3.965	-1.625	-9.802	-4.1665	-7.7795	-8.3315	-13.946	-10.588	-3.545	-9.3055	-12.454	-2.0385	-11.165	-12.1535
	1	83or	male	Kazakh	56.1068	SCLC	LC	smokes	40	35	1	T3	N2	M0	StIII		no		no	19.293	25.716	26.396	30.7935	23.3195	27.363	27.938	32.922	31.798	22.6455	27.904	29.7245	22.396	31.675	32.5325	0	-6.423	-7.103	-11.5005	-4.0265	-8.07	-8.645	-13.629	-12.505	-3.3525	-8.611	-10.4315	-3.103	-12.382	-13.2395
1	1	1pp	male	Kazakh	44.668	lung TB	TB	never										DS-TB	toxic liver injury, chronic gastritis	21.219	30.585	24.96	31.7555	30.866	29.1125	30.356	34.4855	34.4455	23.6655	30.6965	31.378	24.4815	ND	33.301	0	-9.366	-3.741	-10.5365	-9.647	-7.8935	-9.137	-13.2665	-13.2265	-2.4465	-9.4775	-10.159	-3.2625	NA	-12.082
	1	2pp	female	Kazakh	69.525	lung TB	TB	never										DS-TB	secondary hypertension, IHD, polyarthritis, chronic pyelonephritis	19.6535	27.233	24.667	ND	29.534	30.194	30.6425	32.8175	34.0335	24.78	29.6585	32.4085	25.2505	35.451	ND	0	-7.5795	-5.0135	NA	-9.8805	-10.5405	-10.989	-13.164	-14.38	-5.1265	-10.005	-12.755	-5.597	-15.7975	NA
1	1	3pp	male	Kazakh	45.5989	lung TB	TB	smokes	1	15								DR-TB	no	21.133	26.4805	25.261	31.3625	22.793	26.164	29.108	31.6145	29.9245	23.4215	29.233	30.521	23.162	28.6895	29.4235	0	-5.3475	-4.128	-10.2295	-1.66	-5.031	-7.975	-10.4815	-8.7915	-2.2885	-8.1	-9.388	-2.029	-7.5565	-8.2905
	1	4pp	female	Kazakh	29.1417	lung TB	TB	never										DR-TB	no	19.6185	28.11	25.35	34.452	27.1595	30.117	30.766	33.0735	35.1835	25.3495	29.272	ND	26.5325	36.7905	ND	0	-8.4915	-5.7315	-14.8335	-7.541	-10.4985	-11.1475	-13.455	-15.565	-5.731	-9.6535	NA	-6.914	-17.172	NA
	1	5pp	female	Kazakh	27.102	lung TB	TB	never										DR-TB	chronic gastritis, chronic cystitis	20.9355	31.52	27.5565	ND	30.101	35.756	33.312	ND	33.838	27.3915	33.656	35.1015	25.908	ND	ND	0	-10.5845	-6.621	NA	-9.1655	-14.8205	-12.3765	NA	-12.9025	-6.456	-12.7205	-14.166	-4.9725	NA	NA
	1	6pp	female	Kazakh	23.4962	lung TB	TB	never										DS-TB	acute gastritis	19.603	28.206	23.774	ND	27.579	28.639	27.457	34.6085	ND	22.9895	25.8265	38.217	24.181	ND	33.43	0	-8.603	-4.171	NA	-7.976	-9.036	-7.854	-15.0055	NA	-3.3865	-6.2235	-18.614	-4.578	NA	-13.827
	1	7pp	male	Kazakh	75.5373	lung TB	TB	never										DS-TB	toxic liver injury, IHD, atherosclerosis	19.52	27.7135	26.457	31.8025	29.9225	30.3715	30.6635	34.824	37.5295	26.8645	29.2325	ND	24.7915	38.741	ND	0	-8.1935	-6.937	-12.2825	-10.4025	-10.8515	-11.1435	-15.304	-18.0095	-7.3445	-9.7125	NA	-5.2715	-19.221	NA
	1	8pp	female	Kazakh	29.8782	lung TB	TB	never										DS-TB	early postpartum period	19.0455	27.813	26.6975	33.279	26.6575	30.2145	27.9025	34.5855	32.0805	22.9205	29.9645	ND	24.075	33.3295	35.0145	0	-8.7675	-7.652	-14.2335	-7.612	-11.169	-8.857	-15.54	-13.035	-3.875	-10.919	NA	-5.0295	-14.284	-15.969
1		9pp	male	Kazakh	51.6605	lung TB	TB	smokes	3	30								DS-TB	chronic pyelonephritis
1	1	10pp	male	Kazakh	33.9603	lung TB	TB	never										DS-TB	no	20.713	27.8835	23.5155	31.493	24.557	27.473	29.7025	30.358	32.245	23.559	28.7035	31.116	24.0295	31.7995	31.6725	0	-7.1705	-2.8025	-10.78	-3.844	-6.76	-8.9895	-9.645	-11.532	-2.846	-7.9905	-10.403	-3.3165	-11.0865	-10.9595
	1	11pp	female	Kazakh	70.2149	lung TB	TB	never										DS-TB	COPD, HHD, pulmonary heart disease, IHD	19.2645	27.669	24.187	33.3485	27.642	29.824	30.581	34.1865	31.844	25.0795	29.5665	33.2275	24.2895	37.266	ND	0	-8.4045	-4.9225	-14.084	-8.3775	-10.5595	-11.3165	-14.922	-12.5795	-5.815	-10.302	-13.963	-5.025	-18.0015	NA
	1	12pp	female	Kazakh	19.3922	lung TB	TB	never										DS-TB	no	19.6365	28.5195	27.1505	33.0495	27.026	30.313	30.5395	32.499	32.59	24.594	29.7385	33.8	24.849	34.373	33.8495	0	-8.883	-7.514	-13.413	-7.3895	-10.6765	-10.903	-12.8625	-12.9535	-4.9575	-10.102	-14.1635	-5.2125	-14.7365	-14.213
	1	13pp	female	Kazakh	22.4613	lung TB	TB	never										DR-TB	no	20.319	29.7695	24.356	33.732	29.0035	31.1215	30.906	33.15	34.5325	25.4915	28.242	ND	25.448	ND	31.6465	0	-9.4505	-4.037	-13.413	-8.6845	-10.8025	-10.587	-12.831	-14.2135	-5.1725	-7.923	NA	-5.129	NA	-11.3275
	1	14pp	male	Kazakh	24.6242	lung TB	TB	never										DR-TB	no	20.658	28.9425	25.0995	35.5385	28.433	30.5555	30.9525	39.377	ND	24.3385	29.8915	32.253	25.467	32.9565	ND	0	-8.2845	-4.4415	-14.8805	-7.775	-9.8975	-10.2945	-18.719	NA	-3.6805	-9.2335	-11.595	-4.809	-12.2985	NA
	1	15pp	male	Kazakh	19.2307	lung TB	TB	never										DR-TB	no	19.563	27.5355	24.468	36.3285	25.5865	29.679	30.4455	35.5225	30.167	24.589	29.791	33.157	24.0785	ND	36.64	0	-7.9725	-4.905	-16.7655	-6.0235	-10.116	-10.8825	-15.9595	-10.604	-5.026	-10.228	-13.594	-4.5155	NA	-17.077
	1	16pp	female	Kazakh	18.3409	lung TB	TB	never										DS-TB	no	19.517	27.6635	23.7015	ND	25.923	28.7965	29.443	34.469	30.063	24.138	28.467	33.325	24.568	ND	33.779	0	-8.1465	-4.1845	NA	-6.406	-9.2795	-9.926	-14.952	-10.546	-4.621	-8.95	-13.808	-5.051	NA	-14.262
1	1	17pp	female	Kazakh	31.3812	lung TB	TB	never										DS-TB	no	20.01	25.9105	24.7455	29.86	22.2235	26.0485	28.7945	29.9485	29.4105	22.2825	28.8095	30.592	23.3585	29.5515	28.7965	0	-5.9005	-4.7355	-9.85	-2.2135	-6.0385	-8.7845	-9.9385	-9.4005	-2.2725	-8.7995	-10.582	-3.3485	-9.5415	-8.7865
	1	18pp	male	Kazakh	19.8467	lung TB	TB	never										DS-TB	no	20.014	28.9835	25.5	ND	28.102	30.5235	30.8955	ND	33.1285	26.0355	30.1685	33.871	25.7085	ND	ND	0	-8.9695	-5.486	NA	-8.088	-10.5095	-10.8815	NA	-13.1145	-6.0215	-10.1545	-13.857	-5.6945	NA	NA
	1	19pp	female	Kazakh	22.3025	lung TB	TB	never										DS-TB	toxic liver injury	19.403	26.775	24.618	34.4075	25.076	28.736	29.892	33.935	31.818	24.023	28.39	33.128	23.6935	32.6235	31.4685	0	-7.372	-5.215	-15.0045	-5.673	-9.333	-10.489	-14.532	-12.415	-4.62	-8.987	-13.725	-4.2905	-13.2205	-12.0655
	1	20pp	female	Kazakh	20.8652	lung TB	TB	never										DS-TB	no	21.614	31.6305	26.9485	ND	32.1505	35.4595	33.824	ND	ND	26.664	31.8615	ND	26.365	ND	ND	0	-10.0165	-5.3345	NA	-10.5365	-13.8455	-12.21	NA	NA	-5.05	-10.2475	NA	-4.751	NA	NA
	1	21pp	female	Kazakh	70.7023	lung TB	TB	never										DS-TB	cardiac arrhythmia, heart failure, autoimmune thyroiditis	19.908	28.155	26.8005	31.212	28.3595	30.4705	30.3925	34.3695	35.9885	24.9015	28.704	34.025	25.6905	31.95	36.432	0	-8.247	-6.8925	-11.304	-8.4515	-10.5625	-10.4845	-14.4615	-16.0805	-4.9935	-8.796	-14.117	-5.7825	-12.042	-16.524
	1	22pp	female	Kazakh	35.9699	lung TB	TB	never										DS-TB	no	21.0315	30.846	29.253	ND	29.8035	35.275	32.697	ND	ND	28.2235	33.3855	ND	26.8195	ND	ND	0	-9.8145	-8.2215	NA	-8.772	-14.2435	-11.6655	NA	NA	-7.192	-12.354	NA	-5.788	NA	NA
	1	23pp	female	Kazakh	21.2977	lung TB	TB	never										DR-TB	no	19.661	27.66	27.637	ND	26.289	29.607	30.226	35.284	ND	24.2175	29.0255	ND	26.344	ND	ND	0	-7.999	-7.976	NA	-6.628	-9.946	-10.565	-15.623	NA	-4.5565	-9.3645	NA	-6.683	NA	NA
	1	24pp	female	Kazakh	26.0123	lung TB	TB	never										DS-TB	chronic gastritis	19.2795	27.4615	25.5825	36.4875	ND	28.881	30.734	34.73	33.4485	25.42	29.457	32.9265	28.497	33.8555	32.169	0	-8.182	-6.303	-17.208	NA	-9.6015	-11.4545	-15.4505	-14.169	-6.1405	-10.1775	-13.647	-9.2175	-14.576	-12.8895
	1	25pp	female	Kazakh	27.1567	lung TB	TB	never										DR-TB	no	19.219	28.8415	25.7305	33.202	26.1675	30.2495	30.1975	32.509	32.6085	24.2545	30.262	35.085	26.2155	35.008	36.114	0	-9.6225	-6.5115	-13.983	-6.9485	-11.0305	-10.9785	-13.29	-13.3895	-5.0355	-11.043	-15.866	-6.9965	-15.789	-16.895
1		26pp	female	Kazakh	65.1253	lung TB	TB	never										DS-TB	primary hypertension
1	1	27pp	male	Kazakh	35.5811	lung TB	TB	never										DS-TB	no	19.815	26.769	23.1035	30.7195	25.301	27.5745	28.999	30.6865	32.885	22.6445	29.4345	32.4265	24.498	30.274	30.2385	0	-6.954	-3.2885	-10.9045	-5.486	-7.7595	-9.184	-10.8715	-13.07	-2.8295	-9.6195	-12.6115	-4.683	-10.459	-10.4235
1	1	28pp	male	Uigur	58.0862	lung TB	TB	never										DS-TB	gastritis	20.577	26.797	23.8765	30.4625	23.639	27.2905	29.186	30.094	30.272	22.972	38.816	29.8325	23.6735	29.5315	31.8315	0	-6.22	-3.2995	-9.8855	-3.062	-6.7135	-8.609	-9.517	-9.695	-2.395	-18.239	-9.2555	-3.0965	-8.9545	-11.2545
	1	29pp	male	Dungan	65.1608	lung TB	TB	smokes	10	15								DS-TB	primary hypertension, heart failure, diabetes mellitus	21.08	36.318	28.549	ND	29.414	34.0025	32.2395	29.9195	ND	29.19	32.476	ND	26.278	ND	ND	0	-15.238	-7.469	NA	-8.334	-12.9225	-11.1595	-8.8395	NA	-8.11	-11.396	NA	-5.198	NA	NA
	1	30pp	male	Kazakh	26.1136	lung TB	TB	never										DS-TB	no	19.296	28.255	25.771	33.1395	27.4035	29.2385	31.3465	34.375	ND	24.171	29.7275	33.627	24.8405	ND	32.591	0	-8.959	-6.475	-13.8435	-8.1075	-9.9425	-12.0505	-15.079	NA	-4.875	-10.4315	-14.331	-5.5445	NA	-13.295
	1	31pp	male	Kazakh	31.5072	lung TB	TB	never										DS-TB	no	19.233	28.5985	26.3205	ND	26.442	30.134	30.9915	35.384	32.5975	24.568	29.1555	36.312	25.6135	34.5335	ND	0	-9.3655	-7.0875	NA	-7.209	-10.901	-11.7585	-16.151	-13.3645	-5.335	-9.9225	-17.079	-6.3805	-15.3005	NA
	1	32pp	male	Kazakh	24.1451	lung TB	TB	never										DR-TB	no	19.16	27.5945	23.9585	34.0285	26.5505	29.565	30.3685	33.4715	34.6935	24.6085	29.051	38.415	24.741	36.6075	34.837	0	-8.4345	-4.7985	-14.8685	-7.3905	-10.405	-11.2085	-14.3115	-15.5335	-5.4485	-9.891	-19.255	-5.581	-17.4475	-15.677
	1	33pp	female	Kazakh	26.5736	lung TB	TB	never										DR-TB	echinococcosis	19.3485	28.986	24.365	37.0465	27.701	30.6405	30.6505	38.607	35.372	24.5645	29.893	34.3835	25.7365	32.6585	33.1195	0	-9.6375	-5.0165	-17.698	-8.3525	-11.292	-11.302	-19.2585	-16.0235	-5.216	-10.5445	-15.035	-6.388	-13.31	-13.771
	1	34pp	male	Uigur	32.0548	lung TB	TB	smokes	10	15								DS-TB	no	19.149	28.1415	24.5425	34.275	25.684	31.4335	30.487	33.119	38.46	23.5325	29.0705	ND	25.7995	36.1615	32.7075	0	-8.9925	-5.3935	-15.126	-6.535	-12.2845	-11.338	-13.97	-19.311	-4.3835	-9.9215	NA	-6.6505	-17.0125	-13.5585
	1	35pp	female	Kazakh	59.707	lung TB	TB	never										DS-TB	rheumatoid arthritis, chronic viral hepatitis C, toxic liver injury, HHD	20.0275	28.8115	25.8585	ND	29.467	31.787	31.206	38.878	33.144	26.387	31.025	35.7965	25.155	ND	35.7095	0	-8.784	-5.831	NA	-9.4395	-11.7595	-11.1785	-18.8505	-13.1165	-6.3595	-10.9975	-15.769	-5.1275	NA	-15.682
	1	36pp	male	Kazakh	29.5661	lung TB	TB	never										DS-TB	no	20.5005	28.524	27.937	33.697	27.597	31.6425	31.742	33.244	35.6185	25.7725	29.9565	ND	25.3135	33.507	ND	0	-8.0235	-7.4365	-13.1965	-7.0965	-11.142	-11.2415	-12.7435	-15.118	-5.272	-9.456	NA	-4.813	-13.0065	NA
1	1	37pp	male	Uigur	39.5373	lung TB	TB	smokes	7									DS-TB	no	19.5985	27.18	25.3145	32.4415	23.588	27.601	29.899	32.058	32.098	23.487	29.658	33.091	25.479	31.3655	31.407	0	-7.5815	-5.716	-12.843	-3.9895	-8.0025	-10.3005	-12.4595	-12.4995	-3.8885	-10.0595	-13.4925	-5.8805	-11.767	-11.8085
1		38pp	male	Kazakh	69.6126	lung TB	TB	smokes	20	30								DS-TB	toxic liver injury, chronic pyelonephritis
	1	39pp	female	Kazakh	47.8823	lung TB	TB	never										DS-TB	autoimmune thyroiditis, parapsoriasis	20.6475	28.5315	25.7395	33.21	26.2235	30.7215	30.5935	34.0555	31.601	25.812	29.6485	34.353	25.089	33.0005	ND	0	-7.884	-5.092	-12.5625	-5.576	-10.074	-9.946	-13.408	-10.9535	-5.1645	-9.001	-13.7055	-4.4415	-12.353	NA
	1	40pp	male	Kazakh	22.6283	lung TB	TB	never										DS-TB	no	19.659	28.312	24.787	ND	26.946	30.236	30.1785	32.4635	31.021	24.9475	28.6675	34.787	23.8115	31.6935	32.5225	0	-8.653	-5.128	NA	-7.287	-10.577	-10.5195	-12.8045	-11.362	-5.2885	-9.0085	-15.128	-4.1525	-12.0345	-12.8635
	1	1ah	female	Kazakh	62	Healthy	Control	never											no	18.9435	26.94	24.4365	30.8445	24.9135	28.5065	30.337	33.2945	31.236	24.0005	31.0245	31.389	24.3185	30.321	31.128	0	-7.9965	-5.493	-11.901	-5.97	-9.563	-11.3935	-14.351	-12.2925	-5.057	-12.081	-12.4455	-5.375	-11.3775	-12.1845
1	1	2ah	male	Kazakh	50	Healthy	Control	smokes	20	20									no	20.574	27.3555	24.4875	ND	21.2475	26.4205	30.176	37.071	31.6505	23.155	31.489	32.453	23.084	33.8005	32.5265	0	-6.7815	-3.9135	NA	-0.673501	-5.8465	-9.602	-16.497	-11.0765	-2.581	-10.915	-11.879	-2.51	-13.2265	-11.9525
	1	3ah	female	Kazakh	60	Healthy	Control	never											no	18.992	27.8075	25.571	32.2125	26.5875	29.685	30.527	32.314	30.569	25.0645	32.8325	33.4535	24.1335	ND	ND	0	-8.8155	-6.579	-13.2205	-7.5955	-10.693	-11.535	-13.322	-11.577	-6.0725	-13.8405	-14.4615	-5.1415	NA	NA
	1	4ah	male	Kazakh	61	Healthy	Control	smokes	30	40									no	19.161	27.3595	25.055	ND	25.183	28.974	30.0675	31.366	31.5645	24.6075	29.7	33.427	24.4685	31.683	32.4935	0	-8.1985	-5.894	NA	-6.022	-9.813	-10.9065	-12.205	-12.4035	-5.4465	-10.539	-14.266	-5.3075	-12.522	-13.3325
	1	5ah	male	Kazakh	55	Healthy	Control	never											no	22.078	29.873	28.729	ND	28.1205	35.1805	33.4395	37.259	ND	26.9215	32.614	31.604	26.2065	ND	32.4165	0	-7.795	-6.651	NA	-6.0425	-13.1025	-11.3615	-15.181	NA	-4.8435	-10.536	-9.526	-4.1285	NA	-10.3385
1	1	6ah	male	Kazakh	47	Healthy	Control	smokes	6	30									no	19.7725	26.4865	25.414	ND	22.1985	26.432	29.9685	32.294	28.9885	23.5195	32.4595	33.6385	23.2835	30.502	34.004	0	-6.714	-5.6415	NA	-2.426	-6.6595	-10.196	-12.5215	-9.216	-3.747	-12.687	-13.866	-3.511	-10.7295	-14.2315
1	1	7ah	male	Kazakh	34	Healthy	Control	smokes	5	20									no	19.504	25.8985	24.8855	29.9585	22.045	26.6025	28.491	30.3485	29.6385	22.93	29.109	28.2445	23.5105	29.359	29.2675	0	-6.3945	-5.3815	-10.4545	-2.541	-7.0985	-8.987	-10.8445	-10.1345	-3.426	-9.605	-8.7405	-4.0065	-9.855	-9.7635
	1	8ah	male	Kazakh	63	Healthy	Control	smokes	10	20									no	19.7235	27.602	24.3935	32.0485	24.945	28.5545	29.598	31.8975	32.958	24.378	28.5035	31.142	24.5015	30.2295	29.573	0	-7.8785	-4.67	-12.325	-5.2215	-8.831	-9.8745	-12.174	-13.2345	-4.6545	-8.78	-11.4185	-4.778	-10.506	-9.8495
	1	9ah	male	Tatar	60	Healthy	Control	smokes	20	50									no	20.451	30.739	27.2145	33.0085	29.6215	32.1775	33.0475	ND	37.8965	30.4465	32.0265	33.1775	26.0475	34.267	ND	0	-10.288	-6.7635	-12.5575	-9.1705	-11.7265	-12.5965	NA	-17.4455	-9.9955	-11.5755	-12.7265	-5.5965	-13.816	NA
	1	10ah	male	Russian	45	Healthy	Control	smokes	20	30									no	21.6475	30.3855	25.8485	ND	29.868	31.1135	32.2285	35.7895	33.4425	29.793	29.877	ND	25.5705	32.931	ND	0	-8.738	-4.201	NA	-8.2205	-9.466	-10.581	-14.142	-11.795	-8.1455	-8.2295	NA	-3.923	-11.2835	NA
	1	11ah	male	Kazakh	71	Healthy	Control	smoked before		20									no	19.5095	26.9305	24.7585	32.5805	24.094	27.7805	30.7335	36.679	31.4685	25.077	28.6065	34.6925	23.809	34.41	31.93	0	-7.421	-5.249	-13.071	-4.5845	-8.271	-11.224	-17.1695	-11.959	-5.5675	-9.097	-15.183	-4.2995	-14.9005	-12.4205
1	1	12ah	female	Kazakh	56	Healthy	Control	never											no	20.86	29.008	26.949	ND	28.258	30.844	29.533	29.776	ND	24.87	31.0825	ND	25.938	35.55	ND	0	-8.148	-6.089	NA	-7.398	-9.984	-8.673	-8.916	NA	-4.01	-10.2225	NA	-5.078	-14.69	NA
	1	13ah	male	Kazakh	62	Healthy	Control	never											no	19.6585	29.6935	25.5	32.1905	26.2835	29.5035	30.802	35.511	35.4025	26.385	29.002	36.361	24.8795	ND	ND	0	-10.035	-5.8415	-12.532	-6.625	-9.845	-11.1435	-15.8525	-15.744	-6.7265	-9.3435	-16.7025	-5.221	NA	NA
	1	14ah	male	Kazakh	57	Healthy	Control	smokes	20	40									no	19.332	28.458	23.818	ND	27.657	29.59	31.128	34.271	35.1465	28.467	28.458	ND	27.074	ND	ND	0	-9.126	-4.486	NA	-8.325	-10.258	-11.796	-14.939	-15.8145	-9.135	-9.126	NA	-7.742	NA	NA
	1	15ah	male	Kazakh	62	Healthy	Control	smokes	10	40									no	20.3415	28.358	24.719	ND	25.601	29.182	30.4305	33.44	32.479	24.8085	28.677	33.9105	25.254	32.3585	33.1285	0	-8.0165	-4.3775	NA	-5.2595	-8.8405	-10.089	-13.0985	-12.1375	-4.467	-8.3355	-13.569	-4.9125	-12.017	-12.787
	1	16ah	male	Kazakh	73	Healthy	Control	never											no	19.971	30.1965	27.0875	34.8085	27.7185	30.12	30.0995	35.4385	34.465	24.9895	28.383	ND	27.086	ND	33.2705	0	-10.2255	-7.1165	-14.8375	-7.7475	-10.149	-10.1285	-15.4675	-14.494	-5.0185	-8.412	NA	-7.115	NA	-13.2995
1	1	17ah	male	Kazakh	44	Healthy	Control	never											no	19.637	29.314	24.666	33.506	23.805	28.434	29.16	32.598	31.5125	22.3105	28.9185	34.188	25.923	31.9185	32.7675	0	-9.677	-5.029	-13.869	-4.168	-8.797	-9.523	-12.961	-11.8755	-2.6735	-9.2815	-14.551	-6.286	-12.2815	-13.1305
	1	18ah	male	Kazakh	56	Healthy	Control	never											no	19.9515	28.923	25.1465	32.426	26.665	29.629	30.7105	35.8225	36.4375	24.3025	29.9255	34.4145	25.5135	32.821	ND	0	-8.9715	-5.195	-12.4745	-6.7135	-9.6775	-10.759	-15.871	-16.486	-4.351	-9.974	-14.463	-5.562	-12.8695	NA
1	1	19ah	male	Kazakh	48	Healthy	Control	smokes	10	9									no	19.689	29.5545	24.0515	30.4925	25.7075	28.9265	29.5155	30.441	32.184	24.591	30.2205	31.4435	24.3705	31.1335	33.1205	0	-9.8655	-4.3625	-10.8035	-6.0185	-9.2375	-9.8265	-10.752	-12.495	-4.902	-10.5315	-11.7545	-4.6815	-11.4445	-13.4315
	1	20ah	female	Kazakh	65	Healthy	Control	never											no	20.464	30.2565	28.9405	ND	26.7295	32.251	31.273	ND	33.265	27.1445	33.922	ND	25.669	ND	ND	0	-9.7925	-8.4765	NA	-6.2655	-11.787	-10.809	NA	-12.801	-6.6805	-13.458	NA	-5.205	NA	NA
1	1	21ah	male	Kazakh	54	Healthy	Control	never											no	19.401	35.538	25.837	36.77	24.4045	28.755	28.603	29.836	31.959	24.4405	31.32	33.2715	24.137	33.024	35.2855	0	-16.137	-6.436	-17.369	-5.0035	-9.354	-9.202	-10.435	-12.558	-5.0395	-11.919	-13.8705	-4.736	-13.623	-15.8845
	1	22ah	male	Kazakh	57	Healthy	Control	smokes	20	50									no	19.7975	29.1175	27.682	35.026	26.8415	32.407	31.7475	ND	31.793	27.976	32.8475	36.157	25.6605	34.721	ND	0	-9.32	-7.8845	-15.2285	-7.044	-12.6095	-11.95	NA	-11.9955	-8.1785	-13.05	-16.3595	-5.863	-14.9235	NA
	1	23ah	male	Kazakh	72	Healthy	Control	never											no	19.48	29.6325	25.528	ND	25.925	29.499	31.1695	33.3195	34.0845	25.3575	30.0525	34.332	24.2895	33.8285	35.2465	0	-10.1525	-6.048	NA	-6.445	-10.019	-11.6895	-13.8395	-14.6045	-5.8775	-10.5725	-14.852	-4.8095	-14.3485	-15.7665
	1	24ah	male	Kazakh	59	Healthy	Control	never											no	19.147	27.6685	24.4435	31.199	25.393	28.4095	30.045	38.0945	31.101	24.48	28.7875	32.1455	24.276	30.666	30.7845	0	-8.5215	-5.2965	-12.052	-6.246	-9.2625	-10.898	-18.9475	-11.954	-5.333	-9.6405	-12.9985	-5.129	-11.519	-11.6375
	1	25ah	female	Kazakh	56	Healthy	Control	never											no	20.1565	29.182	26.4185	ND	27.5945	30.7325	31.438	34.2225	33.4725	25.0145	31.65	37.179	25.256	32.378	ND	0	-9.0255	-6.262	NA	-7.438	-10.576	-11.2815	-14.066	-13.316	-4.858	-11.4935	-17.0225	-5.0995	-12.2215	NA
	1	26ah	female	Kazakh	62	Healthy	Control	never											no	19.3475	28.3255	25.633	ND	25.668	29.1945	30.854	35.846	36.636	24.305	29.8315	35.5485	25.9475	34.88	32.243	0	-8.978	-6.2855	NA	-6.3205	-9.847	-11.5065	-16.4985	-17.2885	-4.9575	-10.484	-16.201	-6.6	-15.5325	-12.8955
	1	27ah	male	Kazakh	55	Healthy	Control	never											no	19.5905	28.498	24.9045	37.7795	25.3325	27.9805	29.9965	31.651	30.9445	24.295	29.034	31.3495	24.993	30.645	33.554	0	-8.9075	-5.314	-18.189	-5.742	-8.39	-10.406	-12.0605	-11.354	-4.7045	-9.4435	-11.759	-5.4025	-11.0545	-13.9635
	1	28ah	male	Kazakh	67	Healthy	Control	never											no	19.1535	27.3695	25.803	31.3105	25.005	28.8835	30.3875	32.249	33.3695	23.5215	29.2165	32.1295	24.838	34.179	31.7645	0	-8.216	-6.6495	-12.157	-5.8515	-9.73	-11.234	-13.0955	-14.216	-4.368	-10.063	-12.976	-5.6845	-15.0255	-12.611
	1	29ah	male	Kazakh	71	Healthy	Control	never											no	20.5385	29.3425	26.425	ND	27.311	30.925	32.1815	34.5305	38.09	26.4435	32.146	33.359	25.0475	31.358	32.78	0	-8.804	-5.8865	NA	-6.7725	-10.3865	-11.643	-13.992	-17.5515	-5.905	-11.6075	-12.8205	-4.509	-10.8195	-12.2415
	1	30ah	female	Kazakh	60	Healthy	Control	never											no	19.423	27.8945	25.265	ND	26.6555	29.722	30.8545	36.9375	32.622	22.8425	30.2135	32.323	23.91	34.5595	32.014	0	-8.4715	-5.842	NA	-7.2325	-10.299	-11.4315	-17.5145	-13.199	-3.4195	-10.7905	-12.9	-4.487	-15.1365	-12.591
	1	31ah	female	Kazakh	62	Healthy	Control	never											no	19.636	28.5765	25.247	32.051	26.2485	29.708	30.9735	33.043	ND	23.837	29.991	32.499	25.5385	30.935	30.726	0	-8.9405	-5.611	-12.415	-6.6125	-10.072	-11.3375	-13.407	NA	-4.201	-10.355	-12.863	-5.9025	-11.299	-11.09
1	1	32ah	male	Kazakh	51	Healthy	Control	never											no	19.8705	27.5085	24.797	31.3115	22.0875	26.2425	28.456	28.9095	29.8215	23.899	28.8065	31.093	23.6235	31.823	29.9315	0	-7.638	-4.9265	-11.441	-2.217	-6.372	-8.5855	-9.039	-9.951	-4.0285	-8.936	-11.2225	-3.753	-11.9525	-10.061
1	1	33ah	male	Kazakh	54	Healthy	Control	smokes	10	40									no	19.6055	26.069	25.0355	32.35	21.065	25.4145	29.8505	30.907	30.0595	23.8835	29.523	29.553	22.775	32.131	30.844	0	-6.4635	-5.43	-12.7445	-1.4595	-5.809	-10.245	-11.3015	-10.454	-4.278	-9.9175	-9.9475	-3.1695	-12.5255	-11.2385
	1	34ah	female	Kazakh	69	Healthy	Control	never											no	18.996	26.704	24.5315	30.494	23.9855	28.2545	30.919	34.112	30.7525	23.982	30.701	31.1155	23.796	29.5675	28.6325	0	-7.708	-5.5355	-11.498	-4.9895	-9.2585	-11.923	-15.116	-11.7565	-4.986	-11.705	-12.1195	-4.8	-10.5715	-9.6365
1	1	35ah	female	Kazakh	54	Healthy	Control	never											no	19.8315	27.234	26.8865	31.903	21.7225	ND	29.224	38.422	29.7445	22.6855	29.1695	30.1715	23.774	29.5715	28.967	0	-7.4025	-7.055	-12.0715	-1.891	NA	-9.3925	-18.5905	-9.913	-2.854	-9.338	-10.34	-3.9425	-9.74	-9.1355
	1	36ah	female	Kazakh	62	Healthy	Control	never											no	19.346	31.2355	25.8705	32.806	26.9085	30.386	31.7115	32.663	ND	25.7225	31.4295	ND	24.18	33.62	33.448	0	-11.8895	-6.5245	-13.46	-7.5625	-11.04	-12.3655	-13.317	NA	-6.3765	-12.0835	NA	-4.834	-14.274	-14.102
	1	37ah	male	Kazakh	58	Healthy	Control	smoked before		10									no	19.197	29.357	25.4955	33.171	26.735	30.466	31.064	32.592	34.8125	24.406	29.698	32.122	24.9695	35.887	ND	0	-10.16	-6.2985	-13.974	-7.538	-11.269	-11.867	-13.395	-15.6155	-5.209	-10.501	-12.925	-5.7725	-16.69	NA
	1	38ah	male	Kazakh	62	Healthy	Control	smokes	20	40									no	20.2895	30.383	28.8805	ND	28.297	33.024	32.533	ND	35.962	26.301	34.8865	33.195	24.918	ND	ND	0	-10.0935	-8.591	NA	-8.0075	-12.7345	-12.2435	NA	-15.6725	-6.0115	-14.597	-12.9055	-4.6285	NA	NA
	1	39ah	male	Kazakh	57	Healthy	Control	smoked before		10									no	18.874	29.2125	26.385	33.751	27.7485	30.767	31.374	32.3235	ND	24.3805	32.3625	32.9285	25.136	36.8705	34.149	0	-10.3385	-7.511	-14.877	-8.8745	-11.893	-12.5	-13.4495	NA	-5.5065	-13.4885	-14.0545	-6.262	-17.9965	-15.275
	1	40ah	male	Kazakh	56	Healthy	Control	smokes	15	40									no	19.7655	28.258	25.767	31.559	25.599	29.493	30.384	35.3535	29.5375	24.733	31.246	34.7375	23.8795	32.9915	32.708	0	-8.4925	-6.0015	-11.7935	-5.8335	-9.7275	-10.6185	-15.588	-9.772	-4.9675	-11.4805	-14.972	-4.114	-13.226	-12.9425
	1	41ah	male	Kazakh	68	Healthy	Control	smoked before		12									no	18.845	27.572	24.7765	33.9905	27.158	29.584	30.012	33.767	ND	23.9605	31.036	ND	24.9175	31.931	ND	0	-8.727	-5.9315	-15.1455	-8.313	-10.739	-11.167	-14.922	NA	-5.1155	-12.191	NA	-6.0725	-13.086	NA
